# Supplementary material for: SPAG5 interacts with CEP55 and exerts oncogenic activities via PI3K/AKT pathway in hepatocellular carcinoma
Source: Mol Cancer. 2018 Aug 8;17:117. doi: 10.1186/s12943-018-0872-3 (PMC6081940; doi:10.1186/s12943-018-0872-3)
Supplement: Supplementary file 6 — Table S1. The top 50 genes co-expressing with SPAG5 in HCC samples were shown. (XLSX 14 kb) [file 12943_2018_872_MOESM6_ESM.xlsx]

## Sheet: Top 50 features
NAME	DESCRIPTION	GENE_SYMBOL	GENE_TITLE	SCORE
SPAG5	na	null	null	1.06015
TPX2	na	null	null	0.866594
ZWINT	na	null	null	0.860911
KIF18B	na	null	null	0.845935
CDC6	na	null	null	0.84213
GINS1	na	null	null	0.834011
CCNF	na	null	null	0.832948
SGOL1	na	null	null	0.820197
OIP5	na	null	null	0.819678
TROAP	na	null	null	0.818913
CDC45	na	null	null	0.817153
TOP2A	na	null	null	0.816194
EXO1	na	null	null	0.813504
C17ORF53	na	null	null	0.804808
PRC1	na	null	null	0.80208
NUSAP1	na	null	null	0.798978
MCM10	na	null	null	0.798835
RRM2	na	null	null	0.79483
CDC25C	na	null	null	0.794584
RFC4	na	null	null	0.791387
UBE2T	na	null	null	0.790503
NEK2	na	null	null	0.786551
SPC25	na	null	null	0.783904
NCAPG	na	null	null	0.783193
CCNB2	na	null	null	0.781873
MCM5	na	null	null	0.780876
KIFC1	na	null	null	0.778194
LMNB1	na	null	null	0.775845
TICRR	na	null	null	0.774321
FANCI	na	null	null	0.771299
CDK1	na	null	null	0.771244
PLK1	na	null	null	0.770402
E2F8	na	null	null	0.766797
SKA1	na	null	null	0.766354
TTK	na	null	null	0.760513
POLQ	na	null	null	0.755057
MCM2	na	null	null	0.753327
MELK	na	null	null	0.752643
SKA3	na	null	null	0.75179
RAD51	na	null	null	0.749106
DSN1	na	null	null	0.749104
BUB1	na	null	null	0.747718
NDC80	na	null	null	0.744573
FAM72B	na	null	null	0.742188
DTL	na	null	null	0.742016
FOXM1	na	null	null	0.741994
NUF2	na	null	null	0.740743
ARHGAP11A	na	null	null	0.74058
EME1	na	null	null	0.740336
CDCA5	na	null	null	0.738695
APOC4	na	null	null	-0.346593
KCNJ8	na	null	null	-0.347429
FAM43A	na	null	null	-0.349297
CDC37L1	na	null	null	-0.349362
ZFYVE21	na	null	null	-0.351486
RANBP3L	na	null	null	-0.352009
EVA1A	na	null	null	-0.353109
NADK2	na	null	null	-0.354844
CYP2E1	na	null	null	-0.355484
TMEM88	na	null	null	-0.355708
CUX1	na	null	null	-0.355826
GNA14	na	null	null	-0.356695
TIMP3	na	null	null	-0.356758
RAMP3	na	null	null	-0.357272
C15ORF43	na	null	null	-0.357373
PACRG	na	null	null	-0.359092
CYP27A1	na	null	null	-0.359705
AADAC	na	null	null	-0.363675
MAT1A	na	null	null	-0.365568
ASPDH	na	null	null	-0.367232
SPRYD7	na	null	null	-0.368535
ALDH2	na	null	null	-0.368964
ACYP2	na	null	null	-0.369151
NDUFAF1	na	null	null	-0.371906
DHRS12	na	null	null	-0.372324
HIBADH	na	null	null	-0.379951
FXN	na	null	null	-0.380219
GPHN	na	null	null	-0.381606
ERMAP	na	null	null	-0.382427
SLC13A5	na	null	null	-0.382779
KCTD21	na	null	null	-0.387183
TPRG1	na	null	null	-0.387968
EMCN	na	null	null	-0.388726
PDE2A	na	null	null	-0.388877
GABARAPL1	na	null	null	-0.38903
CPB2	na	null	null	-0.389165
VPS36	na	null	null	-0.394491
AQP9	na	null	null	-0.396676
CYB5D2	na	null	null	-0.397672
TK2	na	null	null	-0.398192
MMAA	na	null	null	-0.399708
CYP3A4	na	null	null	-0.402032
BOK	na	null	null	-0.404007
RMDN2	na	null	null	-0.404143
NUDT6	na	null	null	-0.405522
ADH1B	na	null	null	-0.407217
CDC14B	na	null	null	-0.408448
CFI	na	null	null	-0.423361
AOX1	na	null	null	-0.434212
SBDS	na	null	null	-0.435996
